# Supplementary material for: Practice of standardization of CLSI M45 A3 antimicrobial susceptibility testing of Infrequently Isolated or Fastidious Bacteria strains isolated from blood specimens in Guangdong Province 2017–2021
Source: Front Microbiol. 2024 Apr 29;15:1335169. doi: 10.3389/fmicb.2024.1335169 (PMC11089136; doi:10.3389/fmicb.2024.1335169)
Supplement: Supplementary file 1 [file Data_Sheet_1.ZIP]

Archive with 8 entries (8 files):
- TABLE S1.pdf
- TABLE S2.pdf
- TABLE S3.pdf
- TABLE S4.pdf
- TABLE S5.pdf
- TABLE S6.pdf
- TABLE S7.pdf
- TABLE S8.pdf
